# Supplementary material for: Selection and validation of reference genes for normalisation of gene expression in ischaemic and toxicological studies in kidney disease
Source: PLoS One. 2020 May 21;15(5):e0233109. doi: 10.1371/journal.pone.0233109 (PMC7241806; doi:10.1371/journal.pone.0233109)
Supplement: S4 File — (XLS) [file pone.0233109.s004.xls]

## Sheet: Sample size calculation 
S4 Table 1: Minimal sample sizes (in black) needed in experiments based on expected ICC, width of 95% confidence interval of ICC (w) and number of true reference genes (m)										Intraclass correlation coefficient (ICC) can be used as a measure of stability among reference genes. ICC ranges between 0 and 1. Higher value of ICC indicates a stronger consistency (stability) for the true housekeeping genes.
										The chart shows the minimum number of animals to achieve a particualr ICC.
ICC	w=0.1				w=0.2					The larger number of samples associated with the lower ICC's represents greater
	m=2	3	4	5	2	3	4	5		variability in the samples and thus a greater number required to achieve a given ICC
0.95	16	12	11	10	5	4	4	4
0.94	22	17	15	14	7	5	5	5
0.93	30	22	20	18	9	7	6	6		Note m is the number of true reference genes. For instance, if you plan to investigate 20 candicate genes in search of 2 reference genes. Then m=2.
0.92	38	28	25	23	11	8	7	7
0.91	47	34	30	28	13	10	9	8
0.9	57	42	37	34	15	12	10	10
0.89	68	49	43	40	18	13	12	11
0.88	80	58	50	47	21	16	14	13		For instance, if we expect ICC=0.9, width of confidence interval=0.2, then we need 12 samples to search for 3 true reference genes.
0.87	92	66	58	54	24	18	16	15
0.86	106	76	66	61	28	20	18	16
0.85	120	86	74	68	31	23	20	18
0.84	135	96	83	76	35	25	22	20
0.83	150	106	92	84	39	28	24	22
0.82	166	117	101	93	43	30	26	24
0.81	183	128	110	101	47	33	29	26
0.8	201	140	120	110	51	36	31	29		Sample size calculation tool
0.79	219	152	130	119	56	39	34	31
0.78	237	164	140	128	60	42	36	33		Please enter value in yellow spots:
0.77	256	176	150	137	65	45	39	35		Type I error	0.05
0.76	276	189	160	146	70	48	41	38		Number of true housekeeping genes	2
0.75	296	202	171	155	75	52	44	40		Expected ICC	0.86
0.74	316	214	181	164	80	55	46	42		Width of confidence interval	0.21
0.73	337	227	191	174	85	58	49	45		Sample Size needed to identify true reference genes genes:	25	<- Please do not enter or change this B7 cell. Sample size will be automatically calculated.
0.72	358	241	202	183	91	61	52	47
0.71	379	254	213	192	96	65	54	49		Note: Expected ICC and width of confidence interval is species and study specific.
0.7	401	267	223	201	101	68	57	51
Reference:
Dai H, Charnigo R, Vyhlidal C, Jones B, Bhandary M. Mixed Modeling and Sample Size Calculations for Identifying Housekeeping Genes, Statistics in Medicine. 2013
